# Supplementary material for: Testing Antimicrobial Properties of Human Lactoferrin-Derived Fragments
Source: Int J Mol Sci. 2023 Jun 23;24(13):10529. doi: 10.3390/ijms241310529 (PMC10342102; doi:10.3390/ijms241310529)
Supplement: Supplementary file 1 [file ijms-24-10529-s001.zip]

Archive with 1 entries (1 files):
- ijms-2448014-supplementary.pdf
